# Supplementary material for: Cannabidiol Modulates Emotional Function and Brain-Derived Neurotrophic Factor Expression in Middle-Aged Female Rats Exposed to Social Isolation
Source: Int J Mol Sci. 2023 Oct 23;24(20):15492. doi: 10.3390/ijms242015492 (PMC10607116; doi:10.3390/ijms242015492)
Supplement: Supplementary file 1 [file ijms-24-15492-s001.zip]

Archive with 1 entries (1 files):
- ijms-2630308-supplementary.pdf
